# Supplementary material for: Regularization approaches in clinical biostatistics: A review of methods and their applications
Source: Stat Methods Med Res. 2022 Nov 16;32(2):425–40. doi: 10.1177/09622802221133557 (PMC9896544; doi:10.1177/09622802221133557)
Supplement: sj-csv-2-smm-10.1177_09622802221133557 - Supplemental material for Regularization approaches in clinical biostatistics: A review of methods and their applications [file sj-csv-2-smm-10.1177_09622802221133557.csv]

DOI	Year	Journal	First author	Title	Regularisation used?	Random effects (Y/N)	Other regularization	Sample Size	Disease area	Software
10.1001/jama.2020.5952	2020	JAMA	Kuppermann et al.	Effect of a Patient-Centered Decision Support Tool on Rates of Trial of Labor After Previous Cesarean Delivery The PROCEED Randomized Clinical Trial	N			1485	Cesarean Delivery	SAS
10.1001/jama.2020.7172	2020	JAMA	Kurth et al.	Association of Migraine With Aura and Other Risk Factors With Incident Cardiovascular Disease in Women	N			27858	Migraine with aura / Cardiovascular Disease	SAS
10.1001/jama.2020.7671	2020	JAMA	Australian Genomic Health Alliance (Lunke)	Feasibility of Ultra-Rapid Exome Sequencing in Critically Ill Infants and Children With Suspected Monogenic Conditions in the Australian Public Health Care System	N			108	critically ill infants /children	NA
10.1001/jama.2020.7848	2020	JAMA	Orkaby et al.	Association of Statin Use With All-Cause and Cardiovascular Mortality in US Veterans 75 Years and Older	N			326981	All-Cause and Cardiovascular Mortality	SAS
10.1001/jama.2020.8556	2020	JAMA	Butler et al.	Effect of Probiotic Use on Antibiotic Administration Among Care Home Residents A Randomized Clinical Trial	N			310	antibiotic administration in care home residents	Stata, SPSS
10.1001/jama.2020.11301	2020	JAMA	Fosbol et al.	Association of Angiotensin-Converting Enzyme Inhibitor or Angiotensin Receptor Blocker Use With COVID-19 Diagnosis and Mortality	Y		Random forest	4480	COVID-19 Diagnosis and Mortality	SAS, R
10.1001/jama.2020.9442	2020	JAMA	Jagsi et al.	Public Attitudes Regarding Hospitals and Physicians Encouraging Donations From Grateful Patients	N			831	Philanthropy	SAS
10.1001/jama.2020.10369	2020	JAMA	Whittaker	Clinical Characteristics of 58 Children With a Pediatric Inflammatory Multisystem Syndrome Temporally Associated With SARS-CoV-2	N			58	Pediatric Inflammatory Multisystem Syndrome / COVID-19	NA
10.1001/jama.2020.9389	2020	JAMA	Jabbar et al.	Effect of Levothyroxine on Left Ventricular Ejection Fraction in Patients With Subclinical Hypothyroidism and Acute Myocardial Infarction A Randomized Clinical Trial	N			46	Left Ventricular Ejection Fraction / Subclinical Hypothyroidism / Acute Myocardial Infarction	SPSS
10.1001/jama.2020.9482	2020	JAMA	Chlebowski et al.	Association of Menopausal Hormone Therapy With Breast Cancer Incidence and Mortality During Long-term Follow-up of theWomen’s Health Initiative Randomized Clinical Trials	N			27347	Breast Cancer	SAS, R
10.1001/jama.2020.9517	2020	JAMA	Kinderknecht et al.	Association of the Healthy, Hunger-Free Kids Act With Dietary Quality Among Children in the US National School Lunch Program	N			6389	Dietary Quality in Children	SAS
10.1001/jama.2020.10009	2020	JAMA	Turan et al.	Effect of Intravenous Acetaminophen on Postoperative Hypoxemia After Abdominal Surgery The FACTOR Randomized Clinical Trial	N			570	Postoperative Hypoxemia After Abdominal Surgery	SAS
10.1001/jama.2020.9935	2020	JAMA	Kosar et al.	Association of Diagnosis Coding With Differences in Risk-Adjusted Short-term Mortality Between Critical Access and Non–Critical Access Hospitals	N			4094720	Mortality in critical access hospitals	NA
10.1001/jama.2020.10224	2020	JAMA	Okereke et al.	Effect of Long-term Vitamin D3 Supplementation vs Placebo on Risk of Depression or Clinically Relevant Depressive Symptoms and on Change in Mood Scores A Randomized Clinical Trial	N			18353	Depression / Clinically Relevant Depressive Symptoms	SAS
10.1001/jama.2020.10888	2020	JAMA	Minneci et al.	Association of Nonoperative Management Using Antibiotic Therapy vs Laparoscopic Appendectomy With Treatment Success and Disability Days in Children With Uncomplicated Appendicitis	N			1068	Appendicitis	SAS, Stata
10.1001/jama.2020.10690	2020	JAMA	Franz et al.	Effects of Liberal vs Restrictive Transfusion Thresholds on Survival and Neurocognitive Outcomes in Extremely Low-Birth-Weight Infants The ETTNO Randomized Clinical Trial	N			1013	Low-Birth-Weight Infants	SAS
10.1001/jama.2020.8896	2020	JAMA	Marc et al.	Effect of Maternal Docosahexaenoic Acid Supplementation on Bronchopulmonary Dysplasia–Free Survival in Breastfed Preterm Infants A Randomized Clinical Trial	N			232	Bronchopulmonary Dysplasia–Free Survival in Breastfed Preterm Infants	SAS
10.1001/jama.2020.6348	2020	JAMA	von Dach et al.	Effect of C-Reactive Protein–Guided Antibiotic Treatment Duration, 7-Day Treatment, or 14-Day Treatment on 30-Day Clinical Failure Rate in Patients With Uncomplicated Gram-Negative Bacteremia A Randomized Clinical Trial	Y	Y		500	Gram-negative bacteremia / Vast antibiotic use	Stata
10.1001/jama.2020.6504	2020	JAMA	Levis et al.	Accuracy of the PHQ-2 Alone and in Combination With the PHQ-9 for Screening to Detect Major Depression Systematic Review and Meta-analysis	Y	Y		44318	Detection of Major Depression	R
10.1001/jama.2020.6918	2020	JAMA	Smith et al.	Association of Dysanapsis With Chronic Obstructive Pulmonary Disease Among Older Adults	Y	Y		2726	chronic obstructive pulmonary disease / smoking	SAS
10.1001/jama.2020.7580	2020	JAMA	Kim et al.	Effect of Ticagrelor Monotherapy vs Ticagrelor With Aspirin on Major Bleeding and Cardiovascular Events in Patients With Acute Coronary Syndrome The TICO Randomized Clinical Trial	Y	Y		1529	Major Bleeding & Cardiovascular Events / Acute Coronary Syndrome	SAS
10.1001/jama.2020.6928	2020	JAMA	Pratley et al.	Effect of Continuous Glucose Monitoring on Hypoglycemia in Older Adults With Type 1 Diabetes A Randomized Clinical Trial	Y	Y		203	Hypoglycemia / Diabetes	SAS
10.1001/jama.2020.6940	2020	JAMA	Laffel et al.	Effect of Continuous Glucose Monitoring on Glycemic Control in Adolescents and Young Adults With Type 1 Diabetes A Randomized Clinical Trial	Y	Y		153	Glycemic Control / Type 1 Diabetes	SAS
10.1001/jama.2020.8630	2020	JAMA	Rosenberg et al.	Association of Treatment With Hydroxychloroquine or Azithromycin With In-Hospital Mortality in Patients With COVID-19 in NewYork State	Y	Y		1438	In-Hospital Mortality in Patients With COVID-19	SAS
10.1001/jama.2020.8133	2020	JAMA	Lomivorotov et al.	Effect of Intraoperative Dexamethasone on Major Complications and Mortality Among Infants Undergoing Cardiac Surgery The DECISION Randomized Clinical Trial	Y	Y		394	Mortality Among Infants Undergoing Cardiac Surgery	R
10.1001/jama.2020.9524	2020	JAMA	Ferreyro et al.	Association of Noninvasive Oxygenation Strategies With All-Cause Mortality in Adults With Acute Hypoxemic Respiratory Failure A Systematic Review and Meta-analysis	Y	Y	Bayes	3804	All-Cause Mortality for Acute Hypoxemic Respiratory Failure	R
10.1001/jama.2020.8228	2020	JAMA	Gaudino et al.	Association of Radial Artery Graft vs Saphenous Vein Graft With Long-term Cardiovascular Outcomes Among Patients Undergoing Coronary Artery Bypass Grafting A Systematic Review and Meta-analysis	Y	Y		1036	Coronary Artery Bypass Grafting	R
10.1001/jama.2020.10044	2020	JAMA	Li et al.	Effect of Convalescent Plasma Therapy on Time to Clinical Improvement in Patients With Severe and Life-threatening COVID-19 A Randomized Clinical Trial	Y	Y		103	COVID-19	SAS
10.1001/jama.2020.10834	2020	JAMA	Walline et al.	Effect of High Add Power, Medium Add Power, or Single-Vision Contact Lenses onMyopia Progression in Children The BLINK Randomized Clinical Trial	Y	Y		292	Contact Lenses / Myopia Progression	SAS
10.1001/jama.2020.11946	2020	JAMA	Moskowitz et al.	Effect of Ascorbic Acid, Corticosteroids, and Thiamine on Organ Injury in Septic Shock The ACTS Randomized Clinical Trial	Y	Y		205	Organ Injury / Septic Shock	Stata
10.1001/jama.2020.11747	2020	JAMA	Ali et al.	Effect of a Collaborative Care Model on Depressive Symptoms and Glycated Hemoglobin, Blood Pressure, and Serum Cholesterol Among Patients With Depression and Diabetes in India The INDEPENDENT Randomized Clinical Trial	Y	Y		196	Depression & Diabetes	R
10.1136/bmj.m2917	2020	BMJ	Dell-Kuster et al.	Prospective validation of classification of intraoperative adverse events (ClassIntra): international, multicentre cohort study	Y	Y		2520	Intraoperative complications	Stata
10.1136/bmj.m2812	2020	BMJ	Fralick et al.	Risk of amputation with canagliflozin across categories of age and cardiovascular risk in three US nationwide databases: cohort study	Y	Y		100000000	lower limb amputation among adults newly prescribed canagliflozin according to age and cardiovascular disease	R
10.1136/bmj.m2898	2020	BMJ	Kahale et al.	Potential impact of missing outcome data on treatment effects in systematic reviews: imputation study	N			NA	assess the risk of bias associated with missing outcome data in systematic reviews	Stata, SPSS
10.1136/bmj.m3249	2020	BMJ	Swann et al.	Clinical characteristics of children and young people admitted to hospital with covid-19 in United Kingdom: prospective multicentre observational cohort study	N			651	Covid-19 hospital admission	R
10.1136/bmj.m2521	2020	BMJ	Hodkinson et al.	Self-management interventions to reduce healthcare use and improve quality of life among patients with asthma: systematic review and network meta-analysis	Y	Y		27767	Asthma	Stata, R
10.1136/bmj.m2533	2020	BMJ	Crump et al.	Preterm delivery and long term mortality in women: national cohort and co-sibling study	N			2189477	Mortality in women	Stata
10.1136/bmj.m2791	2020	BMJ	Holst et al.	Air pollution and family related determinants of asthma onset and persistent wheezing in children: nationwide case-control study	N			3192785	Asthma / Wheezing	Stata
10.1136/bmj.m2836	2020	BMJ	Vaidya et al.	Long term survival and local control outcomes from single dose targeted intraoperative radiotherapy during lumpectomy (TARGIT-IORT) for early breast cancer: TARGIT-A randomised clinical trial	N			2298	Breast Cancer	Stata
10.1136/bmj.m2724	2020	BMJ	Vinter et al.	Trends in excess mortality associated with atrial fibrillation over 45 years (Framingham Heart Study): community based cohort study	N			18022	Atrial fibrillation mortality	SAS, Stata, R
10.1136/bmj.m2651	2020	BMJ	Nicholson et al.	Prioritising primary care patients with unexpected weight loss for cancer investigation: diagnostic accuracy study	Y	N	Subset selection	63973	Cancer	Stata
10.1136/bmj.m2688	2020	BMJ	Shah et al.	Heterogeneous trends in burden of heart disease mortality by subtypes in the United States, 1999-2018: observational analysis of vital statistics	N			12900000	heart disease	Other
10.1136/bmj.m2519	2020	BMJ	Stormlund et al.	Freeze-all versus fresh blastocyst transfer strategy during in vitro fertilisation in women with regular menstrual cycles: multicentre randomised controlled trial	N			460	menstruation	SPSS, R
10.1136/bmj.m2588	2020	BMJ	Whaley et al.	Practice composition and sex differences in physician income: observational study	N			18802	no disease; physician income	Stata
10.1136/bmj.m2614	2020	BMJ	Van Calster et al.	Validation of models to diagnose ovarian cancer in patients managed surgically or conservatively: multicentre cohort study	N			8519	ovarian cancer	R
10.1136/bmj.m2980	2020	BMJ	Siemieniuk et al.	Drug treatments for covid-19: living systematic review and network meta-analysis	Y	Y	Bayes	76767	Covid-19 drug treatment	Stata, R
10.1001/jama.2020.5697	2020	JAMA	Man, S.	Association Between Thrombolytic Door-to-Needle Time and 1-Year Mortality and Readmission in Patients With Acute Ischemic Stroke	N			61426	Acute Ischemic Stroke	SAS
10.1001/jama.2020.1382	2020	JAMA	Saint-Maurice	Association of Daily Step Count and Step Intensity With Mortality Among US Adults	N			4840	Mortality	SAS
10.1001/jama.2020.2477	2020	JAMA	Chen, G.L.	Effect of a Chikungunya Virus-Like Particle Vaccine on Safety and Tolerability Outcomes	N			400	Chikungunya Virus–Like Particle Vaccine	SAS
10.1001/jama.2020.5394	2020	JAMA	Grasselli, G.	Baseline Characteristics and Outcomes of 1591 Patients Infected With SARS-CoV-2 Admitted to ICUs of the Lombardy Region, Italy	N			1591	SARS-CoV-2	SAS
10.1001/jama.2020.0837	2020	JAMA	Harpavat, S.	Diagnostic Yield of Newborn Screening for Biliary Atresia Using Direct or Conjugated Bilirubin Measurements	N			43	biliary atresia	Stata
10.1001/jama.2020.1943	2020	JAMA	Lebwohl, B.	Association Between Celiac Disease and Mortality Risk in a Swedish Population	N			49829	celiac disease	NA
10.1001/jama.2019.22523	2020	JAMA	Lee, R.Y.	Association of Physician Orders for Life-Sustaining Treatment With ICU Admission Among Patients Hospitalized Near the End of Life	N			30803	End of Life	Stata
10.1001/jama.2020.4437	2020	JAMA	Lindenauer, P.K.	Association Between Initiation of Pulmonary Rehabilitation After Hospitalization for COPD and 1-Year Survival Among Medicare Beneficiaries	N			197376	COPD	SAS
10.1001/jama.2020.0878	2020	JAMA	Liu, J.	Trends in Diet Quality Among Youth in the United States, 1999-2016	N			31420	dietary trends	SAS, Stata
10.1001/jama.2020.6130	2020	JAMA	Pan, A.	Association of Public Health Interventions With the Epidemiology of the COVID-19 Outbreak inWuhan, China	N			32583	COVID-19	SAS, R
10.1001/jama.2020.0785	2020	JAMA	Pincus, D.	Association Between Surgical Approach and Major Surgical Complications in Patients Undergoing Total Hip Arthroplasty	N			30098	Total Hip Arthroplasty	SAS
10.1001/jama.2020.6775	2020	JAMA	Richardson, S.	Presenting Characteristics, Comorbidities, and Outcomes Among 5700 Patients Hospitalized With COVID-19 in the NewYork City Area	N			5700	COVID-19	R
10.1001/jama.2020.3937	2020	JAMA	Rikknen, K.	Associations Between Maternal Antenatal Corticosteroid Treatment and Mental and Behavioral Disorders in Children	N			670097	Mental and Behavioral Disorders in Children	SAS
10.1001/jama.2020.1707	2020	JAMA	Tap, W.D.	Effect of Doxorubicin Plus Olaratumab vs Doxorubicin Plus Placebo on Survival in Patients With Advanced Soft Tissue Sarcomas	N			509	Advanced Soft Tissue Sarcomas	SAS
10.1001/jama.2020.3204	2020	JAMA	Young, B.E.	Epidemiologic Features and Clinical Course of Patients Infected With SARS-CoV-2 in Singapore	N			18	SARS-CoV-2	NA
10.1001/jama.2020.5230	2020	JAMA	Baxter, B.T.	Effect of Doxycycline on Aneurysm Growth Among Patients With Small Infrarenal Abdominal Aortic Aneurysms	Y	Y		248	Abdominal aortic aneurysms	SAS
10.1001/jama.2020.2998	2020	JAMA	Bonafide, C.P.	Prevalence of Continuous Pulse Oximetry Monitoring in Hospitalized Children With Bronchiolitis Not Requiring Supplemental Oxygen	Y	Y		3612	Bronchiolitis	SAS
10.1001/jama.2020.2938	2020	JAMA	Cai, G.	Effect of Intravenous Zoledronic Acid on Tibiofemoral Cartilage Volume Among Patients With Knee Osteoarthritis With Bone MarrowLesions	Y	Y		223	Knee Osteoarthritis With Bone Marrow Lesions	Stata
10.1001/jama.2020.1511	2020	JAMA	Campbell, B.C.V.	Effect of Intravenous Tenecteplase Dose on Cerebral Reperfusion Before Thrombectomy in Patients With Large Vessel Occlusion Ischemic Stroke	Y	Y		300	Large Vessel Occlusion Ischemic Stroke	Stata
10.1001/jama.2020.4249	2020	JAMA	Hughes, D.	Association of Blood Pressure Lowering With Incident Dementia or Cognitive Impairment	Y	Y		92135	incident dementia or cognitive impairment	R
10.1001/jama.2020.0930	2020	JAMA	Lamontagne, F.	Effect of Reduced Exposure to Vasopressors on 90-Day Mortality in Older Critically Ill Patients With Vasodilatory Hypotension	Y	Y		2600	Vasodilatory Hypotension	Stata
10.1001/jama.2020.1067	2020	JAMA	Okike, K.	Association Between Uncemented vs Cemented Hemiarthroplasty and Revision Surgery Among Patients With Hip Fracture	Y	Y		12491	Hip Fracture	R
10.1001/jama.2020.1906	2020	JAMA	Petrie, M.C.	Effect of Dapagliflozin onWorsening Heart Failure and Cardiovascular Death in Patients With Heart Failure With and Without Diabetes	Y	Y		4742	Heart Failure With and Without Diabetes	SAS, Stata
10.1001/jama.2020.3308	2020	JAMA	Ray, K.K.	Effect of Apabetalone Added to Standard Therapy on Major Adverse Cardiovascular Events in Patients With Recent Acute Coronary Syndrome and Type 2 Diabetes	Y	Y		2425	Recent Acute Coronary Syndrome and Type 2 Diabetes	SAS, R
10.1001/jama.2020.3565	2020	JAMA	Reichenbach, S.	Effect of Biomechanical Footwear on Knee Pain in People With Knee Osteoarthritis	Y	Y		220	Knee Osteoarthritis	R
10.1001/jama.2020.3182	2020	JAMA	Rämö, L.	Effect of Surgery vs Functional Bracing on Functional Outcome Among Patients With Closed Displaced Humeral Shaft Fractures	Y	Y		82	Closed Displaced Humeral Shaft Fractures	Stata
10.1001/jama.2020.4871	2020	JAMA	Sheppard, J.P.	Effect of Antihypertensive Medication Reduction vs Usual Care on Short-term Blood Pressure Control in Patients With Hypertension Aged 80 Years and Older	Y	Y		569	Hypertension	Stata
10.1001/jama.2020.3138	2020	JAMA	Singh, N.	Effect of Preemptive Therapy vs Antiviral Prophylaxis on Cytomegalovirus Disease in Seronegative Liver Transplant Recipients With Seropositive Donors	Y	Y		205	Cytomegalovirus Disease	Stata
10.1001/jama.2020.2717	2020	JAMA	Vincent, J.-L.	Prevalence and Outcomes of Infection Among Patients in Intensive Care Units in 2017	Y	Y		15202	Nosocomial Infection	SPSS, R
10.1001/jama.2020.1585	2020	JAMA	Wang, D.	Clinical Characteristics of 138 Hospitalized Patients With 2019 Novel Coronavirus-Infected Pneumonia in Wuhan, China	Y	Y		138	Novel Coronavirus-Infected Pneumonia	SPSS
10.1136/bmj.m689	2020	BMJ	Nagendran, M.	Artificial intelligence versus clinicians: systematic review of design, reporting standards, and claims of deep learning studies	N			10	methods; no specific disease	NA
10.1136/bmj.m791	2020	BMJ	Safiri, S.	Global, regional, and national burden of neck pain in the general population, 1990-2017: systematic analysis of the Global Burden of Disease Study 2017	Y	N	smoothing	195	neck pain	R
10.1136/bmj.m688	2020	BMJ	Ho, F. K.	Associations of fat and carbohydrate intake with cardiovascular disease and mortality: prospective cohort study of UK Biobank participants	Y	N	Penalization	195658	cardiovascular disease	R
10.1136/bmj.m283	2020	BMJ	Oliva, E. M.	Associations between stopping prescriptions for opioids, length of opioid treatment, and overdose or suicide deaths in US veterans: observational evaluation	N			1394102	overdose or suicide deaths in US veterans	SAS
10.1136/bmj.m322	2020	BMJ	Roberts, K.	Cost effectiveness of an intervention to increase uptake of hepatitis C virus testing and treatment (HepCATT): cluster randomised controlled trial in primary care	Y	Y		24473	hepatitis C	Stata
10.1136/bmj.m697	2020	BMJ	Xu, S.	Manual acupuncture versus sham acupuncture and usual care for prophylaxis of episodic migraine without aura: multicentre, randomised clinical trial	Y	Y		150	episodic migraine without aura	SAS
10.1136/bmj.m1091	2020	BMJ	Chen, T.	Clinical characteristics of 113 deceased patients with coronavirus disease 2019: retrospective study	N			799	Covid19	SPSS
10.1136/bmj.m315	2020	BMJ	Huang, L.	Effect of dose and duration of reduction in dietary sodium on blood pressure levels: systematic review and meta-analysis of randomised trials	Y	Y		133	blood pressure	Stata
10.1136/bmj.m513	2020	BMJ	Drouin-Chartier, J.-P.	Egg consumption and risk of cardiovascular disease: three large prospective US cohort studies, systematic review, and updated meta-analysis	Y	Y		14806	cardiovascular disease	SAS
10.1136/bmj.m549	2020	BMJ	Campbell, J. R.	Absolute risk of tuberculosis among untreated populations with a positive tuberculin skin test or interferon-gamma release assay result: systematic review and meta-analysis	Y	Y		122	tuberculosis	R
10.1136/bmj.m575	2020	BMJ	Niederkrotenthaler, T.	Association between suicide reporting in the media and suicide: systematic review and meta-analysis	Y	Y		31	suicide	Stata
10.1136/bmj.m336	2020	BMJ	Welsh, C.	Association of injury related hospital admissions with commuting by bicycle in the UK: prospective population based study	N			230390	injury related hospital admissions	Stata
10.1136/bmj.m456	2020	BMJ	Li, Z.-H.	Associations of habitual fish oil supplementation with cardiovascular outcomes and all cause mortality: evidence from a large population based cohort study	N			427678	cardiovascular outcomes and all cause mortality	R
10.1136/bmj.m540	2020	BMJ	Odor, P. M.	Perioperative interventions for prevention of postoperative pulmonary complications: systematic review and meta-analysis	Y	Y		117	postoperative pulmonary complications	Other
10.1056/NEJMoa2001282	2020	NEJM	B. Cao	A Trial of Lopinavir-Ritonavir in Adults Hospitalized with Severe Covid-19	N			199	hospitalized adult patients with confirmed SARS-CoV-2 infection	SAS
10.1056/NEJMoa1917635	2020	NEJM	Robert Zeiser	Ruxolitinib for Glucocorticoid-Refractory Acute Graft-versus-Host Disease	N			309	patients 12 years of age or older who had glucocorticoid-refractory acute GVHD after allogeneic stem-cell transplantation	NA
10.1056/NEJMoa1911326	2020	NEJM	F. Locatelli	Emapalumab in Children with Primary Hemophagocytic Lymphohistiocytosis	N			34	patients 18 years of age or younger with primary hemophagocytic lymphohistiocytosis	NA
10.1056/NEJMoa1813876	2020	NEJM	Thomas F. Khairy	Infections Associated with Resterilized Pacemakers and Defibrillators	N			1051	infections associated with resterilized pacemakers and defibrillators	SAS
10.1056/NEJMoa1915928	2020	NEJM	Paul W. Armstrong	Vericiguat in Patients with Heart Failure and Reduced Ejection Fraction	N			5050	chronic heart failure (New York Heart Association class II, III, or IV)	SAS
10.1056/NEJMoa1915745	2020	NEJM	Richard S. Finn	Atezolizumab plus Bevacizumab in Unresectable Hepatocellular Carcinoma	N			501	patients with unresectable hepatocellular carcinoma	SAS
10.1056/NEJMoa1915254	2020	NEJM	Craig R. Cohen	Randomized Trial of Lactin-V to Prevent Recurrence of Bacterial Vaginosis	N			228	bacterial vaginosis	NA
10.1056/NEJMoa1913808	2020	NEJM	C. Marc Samama	Rivaroxaban or Enoxaparin in Nonmajor Orthopedic Surgery	N			3604	patients undergoing lower-limb nonmajor orthopedic surgery who were considered to be at risk for venous thromboembolism	SAS
10.1056/NEJMoa1915872	2020	NEJM	Jeffrey S. Schweitzer	Personalized iPSC-Derived Dopamine Progenitor Cells for Parkinson’s Disease	N			1	idiopathic Parkinson's disease (implantation of patient-derived midbrain dopaminergic progenitor cells)	NA
10.1056/NEJMoa2001123	2020	NEJM	P. Yang	Endovascular Thrombectomy with or without Intravenous Alteplase in Acute Stroke	N			656	acute ischemic stroke	SAS, R
10.1056/NEJMoa2000052	2020	NEJM	Marc P. Bonaca	Rivaroxaban in Peripheral Artery Disease after Revascularization	N			6564	patients with peripheral artery disease who had undergone revascularization	SAS
10.1056/NEJMoa2005412	2020	NEJM	Temet M. McMichael	Epidemiology of Covid-19 in a Long-Term Care Facility in King County, Washington	N			167	Covid-19	NA
10.1056/NEJMoa2004500	2020	NEJM	Pavan K. Bhatraju	Covid-19 in Critically Ill Patients in the Seattle Region — Case Series	N			24	Covid-19	Stata
10.1056/NEJMoa2008457	2020	NEJM	M.M. Arons	Presymptomatic SARS-CoV-2 Infections and Transmission in a Skilled Nursing Facility	N			89	SARS-CoV-2	SAS
10.1056/NEJMoa1911440	2020	NEJM	J. de Bono	Olaparib for Metastatic Castration-Resistant Prostate Cancer	N			387	men with metastatic castration-resistant prostate cancer	NA
10.1056/NEJMoa1914919	2020	NEJM	Yu‑Ru Lee	WWP1 Gain-of-Function Inactivation of PTEN in Cancer Predisposition	N			431	patients with PTEN hamartoma tumor syndrome (PHTS)	NA
10.1056/NEJMoa2004325	2020	NEJM	Neal D. Shore	Oral Relugolix for Androgen-Deprivation Therapy in Advanced Prostate Cancer	N			930	advanced prostate cancer	NA
10.1056/NEJMoa2003892	2020	NEJM	Cora N. Sternberg	Enzalutamide and Survival in Nonmetastatic, Castration-Resistant Prostate Cancer	N			1401	men with nonmetastatic, castration-resistant prostate cancer	NA
10.1056/NEJMoa1915315	2020	NEJM	V. Minard‑Colin	Rituximab for High-Risk, Mature B-Cell Non-Hodgkin’s Lymphoma in Children	N			328	patients younger than 18 years of age with high-risk, mature B-cell non-Hodgkin's lymphoma (stage III with an elevated lactate dehydrogenase level or stage IV) or acute leukemia	NA
10.1056/NEJMoa2006100	2020	NEJM	D.F. Gudbjartsson	Spread of SARS-CoV-2 in the Icelandic Population	N			9199	testing for SARS-CoV-2	R
10.1056/NEJMoa2000120	2020	NEJM	S.O. Martins	Thrombectomy for Stroke in the Public Health Care System of Brazil	N			300	stroke	SPSS, R
10.1056/NEJMoa2007016	2020	NEJM	J. Grein	Compassionate Use of Remdesivir for Patients with Severe Covid-19	N			61	patients hospitalized with Covid-19	SAS
10.1056/NEJMoa2000024	2020	NEJM	Monica Tsai	Disseminated Coccidioidomycosis Treated with Interferon-γ and Dupilumab	N			1	disseminated coccidioidomycosis	NA
10.1056/NEJMoa1910708	2020	NEJM	F.-X. Blanc	Systematic or Test-Guided Treatment for Tuberculosis in HIV-Infected Adults	N			1047	severely immunosuppressed adults with HIV infection	NA
10.1056/NEJMoa2012410	2020	NEJM	Joshua Geleris	Observational Study of Hydroxychloroquine in Hospitalized Patients with Covid-19	N			1376	Covid-19 patinets (treated with hydroxychloroquine)	R
10.1056/NEJMoa2004413	2020	NEJM	K. Shitara	Trastuzumab Deruxtecan in Previously Treated HER2-Positive Gastric Cancer	N			187	HER2-positive advanced gastric cancer	NA
10.1056/NEJMoa2006923	2020	NEJM	Giuseppe Mancia	Renin-Angiotensin-Aldosterone System Blockers and the Risk of Covid-19	N			37031	Covid-19	NA
10.1056/NEJMoa2007621	2020	NEJM	Mandeep R. Mehra	Cardiovascular Disease, Drug Therapy, and Mortality in Covid-19	N			8910	Covid-19	R
10.1056/NEJMoa1900669	2020	NEJM	C.P. Landrigan	Effect on Patient Safety of a Resident Physician Schedule without 24-Hour Shifts	N			333	physicians (healthy)	NA
10.1056/NEJMoa2008975	2020	NEJM	Harmony R. Reynolds	Renin-Angiotensin-Aldosterone System Inhibitors and Risk of Covid-19	Y	N	Bayes	5894	Covid-19, patients receiving medication from five common classes of antihypertensive medications	R
10.1056/NEJMoa2000146	2020	NEJM	Chandy C. John	Hydroxyurea Dose Escalation for Sickle Cell Anemia in Sub-Saharan Africa	N			187	Sickle Cell Anemia	R
10.1056/NEJMoa1916038	2020	NEJM	Aaron S. Kelly	A Randomized, Controlled Trial of Liraglutide for Adolescents with Obesity	Y	Y		251	adolescents (12 to <18 years of age) with obesity and a poor response to lifestyle therapy alone	NA
10.1056/NEJMoa1913147	2020	NEJM	M. Balwani	Phase 3 Trial of RNAi Therapeutic Givosiran for Acute Intermittent Porphyria	Y	Y		94	symptomatic patients with acute hepatic porphyria	NA
10.1056/NEJMoa1916624	2020	NEJM	A. Doria	Serum Urate Lowering with Allopurinol and Kidney Function in Type 1 Diabetes	Y	Y		530	type 1 diabetes	NA
10.1056/NEJMoa1915833	2020	NEJM	Sunil V. Badve	Effects of Allopurinol on the Progression of Chronic Kidney Disease	Y	Y		369	chronic kidney disease	SAS
10.1136/bmj.m2930	2020	BMJ	Hviid. A.	Association between quadrivalent human papillomavirus vaccination and selected syndromes with autonomic dysfunction in Danish females: population based, self-controlled, case series analysis	N	N		1375737	Human papillomavirus vaccination and selected syndromes with autonomic dysfunction	R
10.1136/bmj.m2942	2020	BMJ	Zhang, Y.	Personal use of permanent hair dyes and cancer risk and mortality in US women: prospective cohort study	N	N		121700	Cancer	SAS
10.1136/bmj.m2984	2020	BMJ	Magnusson Hanson, L.L.	Work related sexual harassment and risk of suicide and suicide attempts: prospective cohort study	N	N		85205	Suicide, potential correlation to sexual harassement	SAS
10.1136/bmj.m3027	2020	BMJ	van der Vlist, A.C.	Effectiveness of a high volume injection as treatment for chronic Achilles tendinopathy: randomised controlled trial	N	N		80	Chronic Achilles tendinopathy	SPSS
10.1136/bmj.m3173	2020	BMJ	Deschasaux, M.	Association between nutritional profiles of foods underlying Nutri-Score front-of-pack labels and mortality: EPIC cohort study in 10 European countries	N	N		521324	cancer and diseases of the circulatory, respiratory, and digestive systems	SAS, R
10.1136/bmj.m3208	2020	BMJ	Uittenbogaart, S.B.	Opportunistic screening versus usual care for detection of atrial fibrillation in primary care: cluster randomised controlled trial	Y	Y		19200	atrial fibrillation	SPSS
10.1136/bmj.m3216	2020	BMJ	Kwan, J.L.	Computerised clinical decision support systems and absolute improvements in care: meta-analysis of controlled clinical trials	N	N		1203053	Various	R
10.1136/bmj.m3222	2020	BMJ	Luo, D.	Association between high blood pressure and long term cardiovascular events in young adults: systematic review and meta-analysis	Y	Y		4533292	High blood pressure, cardiovascular events	Stata
10.1136/bmj.m3320	2020	BMJ	Allotey, J.	Clinical manifestations, risk factors, and maternal and perinatal outcomes of coronavirus disease 2019 in pregnancy: living systematic review and meta-analysis	Y	Y		634657	COVID-19	Stata
10.1136/bmj.m3324	2020	BMJ	Jayedi, A.	Central fatness and risk of all cause mortality: systematic review and dose-response meta-analysis of 72 prospective cohort studies	Y	Y		2528297	Various	Stata
10.1136/bmj.m3339	2020	BMJ	Knight, S.R.	Risk stratification of patients admitted to hospital with covid-19 using the ISARIC WHO Clinical Characterisation Protocol: development and validation of the 4C Mortality Score	Y	N	Penalized splines, boosting	35463	COVID-19 (in-hospital mortality)	R
10.1136/bmj.m3342	2020	BMJ	Filion, K.B.	Sodium glucose cotransporter 2 inhibitors and risk of major adverse cardiovascular events: multi-database retrospective cohort study	Y	Y		419734	Type 2 diabetes, comparing risk of cardiovascular events	SAS
10.1001/jama.2020.10121	2020	JAMA	Beste, L.A.	Hepatitis C–Related Hepatocellular Carcinoma Incidence in the Veterans Health Administration After Introduction of Direct-Acting Antivirals	N			NA	Chronic hepatitis C virus (HCV) infection, hepatocellular carcinoma (HCC)	Stata
10.1001/jama.2020.9840	2020	JAMA	Cesta, C.E.	Incidence of Malformations After Early Exposure to Modafinil in Sweden and Norway Pregnancy	N			1917605	Malformations After Early Pregnancy Exposure to Modafinil	SAS
10.1001/jama.2020.14709	2020	JAMA	Figueroa, J.F.	Association of Nursing Home Ratings on Health Inspections, Quality of Care, and Nurse Staffing With COVID-19 Cases	N			NA	COVID-19	SAS
10.1001/jama.2020.14978	2020	JAMA	Kakani, P.	Allocation of COVID-19 Relief Funding to Disproportionately Black Counties	N			NA	COVID-19	Stata
10.1001/jama.2020.12067	2020	JAMA	Kaushal, A.	Geographic Distribution of US Cohorts Used to Train Deep Learning Algorithms	N			NA	Various	NA
10.1001/jama.2020.14765	2020	JAMA	Moscola, J.	Prevalence of SARS-CoV-2 Antibodies in Health Care Personnel in the NewYork City Area	N			NA	COVID-19	R
10.1001/jama.2020.10658	2020	JAMA	O'Leary, S.T.	Policies Among US Pediatricians for Dismissing Patients for Delaying or Refusing Vaccination	N			NA	NA (vaccination)	SAS
10.1001/jama.2020.14984	2020	JAMA	Parikh, S.	Point Prevalence Testing of Residents for SARS-CoV-2 in a Subset of Connecticut Nursing Homes	N			3110	COVID-19 tests	NA
10.1001/jama.2020.15242	2020	JAMA	Reale, S.C.	Association Between Number of In-Person Health Care Visits and SARS-CoV-2 Infection in Obstetrical Patients	N			NA	SARS-CoV-2 (related to in-person health care visits)	SAS
10.1001/jama.2020.15301	2020	JAMA	Vahidy, F.S.	Characteristics and Outcomes of COVID-19 Patients During Initial Peak and Resurgence in the Houston Metropolitan Area	N			2904	COVID-19	Stata
10.1001/jama.2020.0442	2020	JAMA	Ledley	Profitability of Large Pharmaceutical Companies…	N			NA	none - annual profits	Stata, SPSS
10.1001/jama.2019.21463	2020	JAMA	Chhabra	Out-of-Network Bills for Privately Insured Patients…	N			350000	surgical episodes	SAS, Stata
10.1001/jama.2020.0572	2020	JAMA	Comstock	Comparison of Abbreviated Breast MRI vs Digital…	N			1444	Breast cancer screeening	SAS, R
10.1001/jama.2019.21834	2020	JAMA	Erlangsen	Association Between Neurological Disorders...	N			7000000	Neurological disorders	SAS
10.1001/jama.2019.20833	2020	JAMA	Futier	Effect of Hydroxyethyl Starch vs Saline for...	N			775	abdominal surgery	Stata
10.1001/jama.2020.1012	2020	JAMA	Hernandez	Changes in List Prices, Net Prices, and Discounts...	N			NA	none (branded drugs)	SAS
10.1001/jama.2019.20967	2020	JAMA	Issa	Effect of Early Surgery vs Endoscopy-First…	N			88	chronic pancreatitis	SPSS, R
10.1001/jama.2019.20747	2020	JAMA	Matta	Effect of Sunscreen Application on Plasma…	N			48	sunscreen products for healthy individuals	R
10.1001/jama.2019.21402	2020	JAMA	McEvoy	Association of Isolated Diastolic Hypertension…	N			10000	isolated diastolic hypertension	Stata
10.1001/jama.2019.21782	2020	JAMA	Mosley	Predictive Accuracy of a Polygenic Risk Score…	N			7000	coronary heart disease	R
10.1001/jama.2019.20079	2020	JAMA	O'Brien	Association of Powder Use in the Genital Area….	N			250000	ovarian cancer	SAS
10.1001/jama.2019.20207	2020	JAMA	Parsons	Effect of a Behavioral Intervention to Increase…	N			70000	early state prostate cancer	SAS
10.1001/jama.2019.22525	2020	JAMA	Ranieri	Effect of Intravenous Interferon β-1a on Death…	N			301	acute respiratory distress symptom	SAS
10.1001/jama.2020.0103	2020	JAMA	Tong	Effect of Vancomycin or Daptomycin With vs...	N			352	MRSA bacteremia	Stata, R
10.1001/jama.2019.20687	2020	JAMA	Weitz	Effect of Osocimab in Preventing Venous…	N			813	thromboembolism	SAS
10.1001/jama.2019.22343	2020	JAMA	Wilson	Association of Home Noninvasive Positive…	N			50000	COPD	Stata
10.1001/jama.2020.1166	2020	JAMA	Wouters	Estimated Research and Development...	N			NA	cost estimation for developing new drugs	Stata
10.1001/jama.2020.0150	2020	JAMA	Yarmolinsky	Association Between Genetically Proxied...	N			63000	ovarian cancer	R
10.1001/jama.2019.22190	2020	JAMA	Young	Effect of Stress Ulcer Prophylaxis With Proton...	N			27000	stress ulcer prophylaxis	Stata
10.1001/jama.2019.21565	2020	JAMA	Ziegler	Yield of a Public Health Screening of...	N			90000	diabetes	SAS, R
10.1001/jama.2019.20675	2020	JAMA	Hoffman	Patient-Reported Outcomes Through 5 Years for...	N			2000	localized prostate cancer	R
10.1001/jama.2020.0254	2020	JAMA	Dhruva	Association of Use of an Intravascular Microaxial...	Y	N	boosting	28000	Acute myocardial infarction	SAS, R
10.1001/jama.2020.0734	2020	JAMA	Dieleman	US Health Care Spending by Payer and...	Y	N	penalized regression, cross-validation	NA	Health care spending	Stata, R
10.1001/jama.2019.22241	2020	JAMA	Elliott	Predictive Accuracy of a Polygenic Risk Score–Enhanced...	Y	N	penalized regression	16000	Coronary artery disease	R
10.1001/jama.2020.1021	2020	JAMA	Wadhera	Mortality and Hospitalizations for Dually…	Y	Y		7.1e+07	All-cause mortality and hospitalization rates	SAS
10.1001/jama.2019.19997	2019	JAMA	Bhatnagar	Effect of Thoracoscopic Talc Poudrage vs Talc Slurry via Chest Tube…	Y	Y		330	Pleural effusions	Stata
10.1001/jama.2020.0059	2020	JAMA	Costa	Effect of Incisional Negative PressureWound...	Y	Y		1548	Wound therapy	Stata
10.1001/jama.2019.18714	2020	JAMA	Schisterman	Effect of Folic Acid and Zinc Supplementation...	Y	Y		4600	infertility	SAS
10.1001/jama.2019.21187	2020	JAMA	Steinberg	Effect of Renal Denervation and Catheter Ablation...	Y	Y		300	hypertension and paroxysmal atrial fibrillation	R
10.1001/jama.2019.22450	2020	JAMA	Wolf	Effects of Iron Isomaltoside vs Ferric…	Y	Y		245	iron deficiency anemia	SAS
10.1136/bmj.m696	2020	BMJ	Long Ge	Comparison of dietary macronutrient patterns of 14 popular named dietary programmes for weight and cardiovascular risk factor reduction in adults: systematic review and network meta-analysis of randomised trials	Y	Y	Bayes	21942	Diets/Dietary patterns	Stata
10.1136/bmj.m772	2020	BMJ	Lindsay A Pearce	Opioid agonist treatment and risk of mortality during opioid overdose public health emergency: population based retrospective cohort study	N			55347	Opioid use disorder	SAS
10.1136/bmj.m824	2020	BMJ	Matti Marklund	Estimated population wide benefits and risks in China of lowering sodium through potassium enriched salt substitution: modelling study	N			1.7e+07	intervention study replacing salt by potassium enriched salt - mostly considering people with chronic kidney disease	NA
10.1136/bmj.m853	2020	BMJ	Alicia Nevriana	Association between maternal and paternal mental illness and risk of injuries in children and adolescents: nationwide register based cohort study in Sweden	N			1500000	injuries in children given maternal or paternal mental disorders	SAS, R
10.1136/bmj.m958	2020	BMJ	Elham Mahmoudi	Use of electronic medical records in development and validation of risk prediction models of hospital readmission: systematic review	N			NA	hospital readmission using electronic medical records	NA
10.1136/bmj.m982	2020	BMJ	Mustafa Al-Durra	Prospective registration and reporting of trial number in randomised clinical trials: global cross sectional study of the adoption of ICMJE and Declaration of Helsinki recommendations	N			10000	prospective registration and inclusion of the trial registration number (TRN) in published randomised controlled trials (RCTs)	NA
10.1136/bmj.m1043	2020	BMJ	Yanhui Dong	Infectious diseases in children and adolescents in China: analysis of national surveillance data from 2008 to 2017	N			5000000	44 infectious diseases	Stata
10.1136/bmj.m1443	2020	BMJ	Shufa Zheng	Viral load dynamics and disease severity in patients infected with SARS-CoV-2 in Zhejiang province, China, January-March 2020: retrospective cohort study	N			96	Viral loads for SARS-CoV-2	R
10.1136/bmj.l6572	2020	BMJ	Yaohua Tian	Association between ambient fine particulate pollution and hospital admissions for cause specific cardiovascular disease: time series study in 184 major Chinese cities	Y	Y		9000000	cardiovascular diseases (exposition: PM2,5)	R
10.1136/bmj.l6669	2020	BMJ	Yanping Li	Healthy lifestyle and life expectancy free of cancer, cardiovascular disease, and type 2 diabetes: prospective cohort study	N	N		100000	life expectancy free of major chronic diseases	SAS
10.1136/bmj.l6720	2020	BMJ	Keyong Huang	Long term exposure to ambient fine particulate matter and incidence of stroke: prospective cohort study from the China-PAR project	Y	N	penalized splines	117575	stroke (exposition PM<=2.5)	SAS, R
10.1136/bmj.l6744	2020	BMJ	Ying Wang	Efficacy and safety of gastrointestinal bleeding prophylaxis in critically ill patients: systematic review and network meta-analysis	Y	Y	Bayes	12660	critically ill patients in intensive care	Stata, R
10.1136/bmj.l6794	2020	BMJ	Daniel A Mulrooney	Major cardiac events for adult survivors of childhood cancer diagnosed between 1970 and 1999: report from the Childhood Cancer Survivor Study cohort	N	N		23462	cardiac events (of adult survivors of childhood cancer)	SAS, R
10.1136/bmj.l6802	2020	BMJ	Helene Moustgaard	Impact of blinding on estimated treatment effects in randomised clinical trials: meta-epidemiological study	Y	N	Bayes	1153	impact of blinding for estimated treatment effects for trials on any topic	Other
10.1136/bmj.l6831	2020	BMJ	Rohan Khera	Post-discharge acute care and outcomes following readmission reduction initiatives: national retrospective cohort study of Medicare beneficiaries in the United States	N			8000000	post discharge 30 day mortality	SAS, Stata
10.1136/bmj.l6925	2020	BMJ	Alics Fabbri	Industry funding of patient and health consumer organisations: systematic review with meta-analysis	Y	Y		NA	industry funding of patients	R
10.1136/bmj.l6987	2020	BMJ	Harriet Forbes	Risk of herpes zoster after exposure to varicella to explore the exogenous boosting hypothesis: self controlled case series study using UK electronic healthcare data	N			9604	herpes zoster	Stata, R
10.1136/bmj.m1328	2020	BMJ	Laure Wynants	Prediction models for diagnosis and prognosis of covid-19: systematic review and critical appraisal	N			NA	Covid-19	NA
10.1056/NEJMoa1915035	2020	NEJM	Cohn	Antisense Inhibition of Prekallikrein to Control Hereditary Angioedema	N			2	Angioedema	NA
10.1056/NEJMoa2002788	2020	NEJM	Powles	Avelumab Maintenance Therapy for Advanced or Metastatic Urothelial Carcinoma	N			700	urothelial cancer	NA
10.1056/NEJMoa2001180	2020	NEJM	Furie	Two-Year, Randomized, Controlled Trial of Belimumab in Lupus Nephritis	N			448	lupus nephritis	NA
10.1056/NEJMoa2005493	2020	NEJM	Dummer	Five-Year Analysis of Adjuvant Dabrafenib plus Trametinib in Stage III Melanoma	N			870	stage III melanoma	NA
10.1056/NEJMoa2023325	2020	NEJM	Ostendorf	Targeting CD38 with Daratumumab in Refractory Systemic Lupus Erythematosus	N			2	Lupus Erythematosus	NA
10.1056/NEJMoa1916063	2020	NEJM	Burke	Eflornithine plus Sulindac for Prevention of Progression in Familial Adenomatous Polyposis	N			171	familial adenomatous polyposis	SAS
10.1056/NEJMoa2001342	2020	NEJM	Fizazi	Nonmetastatic, Castration-Resistant Prostate Cancer and Survival with Darolutamide	N			1509	Prostate cancer	SAS
10.1056/NEJMoa2002699	2020	NEJM	Konkle	BIVV001 Fusion Protein as Factor VIII Replacement Therapy for Hemophilia A	N			16	hemophilia A	NA
10.1056/NEJMoa2010834	2020	NEJM	Martinez	High-Flow Oxygen with Capping or Suctioning for Tracheostomy Decannulation	N			330	ICU, ventilation, tracheostomy tube	SPSS
10.1056/NEJMoa2004407	2020	NEJM	Paik	Tepotinib in Non–Small-Cell Lung Cancer with MET Exon 14 Skipping Mutations	N			152	lung cancer	NA
10.1056/NEJMoa1905593	2020	NEJM	van Kempen	Lower versus Traditional Treatment Threshold for Neonatal Hypoglycemia	N			689	neonatal hypoglycemia	NA
10.1056/NEJMoa1907362	2020	NEJM	Perrotta	Effects of Germline VHL Deficiency on Growth, Metabolism, and Mitochondria	N			1	erytgrocytosis	NA
10.1056/NEJMoa1907462	2020	NEJM	Thomas	Outbreak of Listeriosis in South Africa Associated with Processed Meat	N			109	listeriosis	Other
10.1056/NEJMoa1908316	2020	NEJM	Ständer	Trial of Nemolizumab in Moderate-to-Severe Prurigo Nodularis	N			70	Prurigo nodularis (skin disease)	NA
10.1056/NEJMoa1910549	2020	NEJM	Schmid	Pembrolizumab for Early Triple-Negative Breast Cancer	N			602	Breast cancer	NA
10.1056/NEJMoa1910555	2020	NEJM	Makkar	Five-Year Outcomes of Transcatheter or Surgical Aortic-Valve Replacement	N			2032	aortic stenosis	SAS
10.1056/NEJMoa1910607	2020	NEJM	Liu	Use of CAR-Transduced Natural Killer Cells in CD19-Positive Lymphoid Tumors	N			11	cancer	NA
10.1056/NEJMoa1911149	2020	NEJM	Slamon	Overall Survival with Ribociclib plus Fulvestrant in Advanced Breast Cancer	N			726	Breast cancer	NA
10.1056/NEJMoa1911793	2020	NEJM	de Koning	Reduced Lung-Cancer Mortality with Volume CT Screening in a Randomized Trial	N			15789	lung cancer	Stata, SPSS, R
10.1056/NEJMoa1914510	2020	NEJM	Modi	Trastuzumab Deruxtecan in Previously Treated HER2-Positive Breast Cancer	N			184	Breast cancer	NA
10.1056/NEJMoa1914609	2020	NEJM	Murthy	Tucatinib, Trastuzumab, and Capecitabine for HER2-Positive Metastatic Breast Cancer	N			612	Breast cancer	NA
10.1056/NEJMoa1916433	2020	NEJM	Blount	Vitamin E Acetate in Bronchoalveolar-Lavage Fluid Associated with EVALI	N			150	Lung injury	NA
10.1056/NEJMoa2001017	2020	NEJM	Zhu	A Novel Coronavirus from Patients with Pneumonia in China, 2019	N			3	COVID-19	Other
10.1056/NEJMoa2002787	2020	NEJM	Wolf	Capmatinib in MET Exon 14–Mutated or MET-Amplified Non–Small-Cell Lung Cancer	N			364	lung cancer	NA
10.1056/NEJMoa1817591	2020	NEJM	Voskoboinik	Alcohol Abstinence in Drinkers with Atrial Fibrillation	N			140	Atrial fibrillation	Stata
10.1056/NEJMoa1901229	2020	NEJM	Ladhani	Vaccination of Infants with Meningococcal Group B Vaccine (4CMenB) in England	N			60000	Meningococcal vaccine	Stata
10.1056/NEJMoa1905633	2020	NEJM	Alsohime	JAK Inhibitor Therapy in a Child with Inherited USP18 Deficiency	N			1	Deficiency of ubiquitin-specific peptidase	Other
10.1056/NEJMoa1908490	2020	NEJM	Pasi	Multiyear Follow-up of AAV5-hFVIII-SQ Gene Therapy for Hemophilia A	N			15	hemophilia A	NA
10.1056/NEJMoa1908892	2020	NEJM	Fenaux	Luspatercept in Patients with Lower-Risk Myelodysplastic Syndromes	N			229	myelodysplastic syndromes	NA
10.1056/NEJMoa1909666	2020	NEJM	Choi	Family History of Gastric Cancer and Helicobacter pylori Treatment	N			1676	gastric cancer	SAS, R
10.1056/NEJMoa1910355	2020	NEJM	Amarenco	A Comparison of Two LDL Cholesterol Targets after Ischemic Stroke	N			2860	ischemic stroke	SAS
10.1056/NEJMoa1910640	2020	NEJM	Drutman	Fatal Cytomegalovirus Infection in an Adult with Inherited NOS2 Deficiency	N			1	cytomegalovirus	NA
10.1056/NEJMoa1910775	2020	NEJM	Brown	Conservative versus Interventional Treatment for Spontaneous Pneumothorax	N			316	pneumothorax	SAS
10.1056/NEJMoa1911425	2020	NEJM	Dangas	A Controlled Trial of Rivaroxaban after Transcatheter Aortic-Valve Replacement	N			1644	transcatheter aortic-valve replacement	NA
10.1056/NEJMoa1911426	2020	NEJM	Backer	Reduced Leaflet Motion after Transcatheter Aortic-Valve Replacement	N			231	transcatheter aortic-valve replacement	SPSS
10.1056/NEJMoa1912196	2020	NEJM	Morand	Trial of Anifrolumab in Active Systemic Lupus Erythematosus	N			362	systemic lupus erythematosus	NA
10.1056/NEJMoa1912770	2020	NEJM	Fishbane	A Phase 3 Trial of Difelikefalin in Hemodialysis Patients with Pruritus	N			378	pruritus	SAS
10.1056/NEJMoa1913662	2020	NEJM	Ramalingam	Overall Survival with Osimertinib in Untreated, EGFR-Mutated Advanced NSCLC	N			556	Non-small-cell lung cancer	NA
10.1056/NEJMoa1911481	2020	NEJM	Hayek	Soluble Urokinase Receptor and Acute Kidney Injury	N			4769	acute kidney injury	SPSS
10.1056/NEJMoa1908753	2020	NEJM	Stanley	Causal Genetic Variants in Stillbirth	N			246	stillbirth	NA
10.1056/NEJMoa1900236	2020	NEJM	Marshall	Meningococcal B Vaccine and Meningococcal Carriage in Adolescents in Australia	N			24269	Meningococcal vaccine	Stata
10.1056/NEJMoa1907423	2020	NEJM	Juul	A Randomized Trial of Erythropoietin for Neuroprotection in Preterm Infants	N			741	neonatal brain injury	R
1056/NEJMoa1917239	2020	NEJM	Hong	KRASG12C Inhibition with Sotorasib in Advanced Solid Tumors	Y	N	Bayes	129	Cancer	NA
10.1056/NEJMoa1912846	2020	NEJM	Kang	Early Surgery or Conservative Care for Asymptomatic Aortic Stenosis	Y	N	penalized regression	145	aortic stenosis	SAS
10.1056/NEJMoa1900623	2020	NEJM	Peled	Microbiota as Predictor of Mortality in Allogeneic Hematopoietic-Cell Transplantation	Y	N	smoothing	1362	allogeneic hematopoietic-cell transplantation	NA
10.1056/NEJMoa1915905	2020	NEJM	Dhingra	Lower-Dose Zinc for Childhood Diarrhea — A Randomized, Multicenter Trial	Y	Y		4500	diarrhea	SAS, Stata, SPSS
10.1056/NEJMoa2013219	2020	NEJM	Lacasse	Randomized Trial of Nocturnal Oxygen in Chronic Obstructive Pulmonary Disease	Y	Y		243	COPD	NA
10.1056/NEJMoa1916945	2020	NEJM	Paganoni	Trial of Sodium Phenylbutyrate–Taurursodiol for Amyotrophic Lateral Sclerosis	Y	Y		177	ALS	SAS
10.1056/NEJMoa2007448	2020	NEJM	Katzmarzyk	Weight Loss in Underserved Patients — A Cluster-Randomized Trial	Y	Y		803	obesity	SAS
10.1056/NEJMoa1803537	2020	NEJM	Walsh	Plasma Exchange and Glucocorticoids in Severe ANCA-Associated Vasculitis	Y	Y		352	Vasculitis	SAS, Stata
10.1056/NEJMoa1906137	2020	NEJM	Litonjua	Six-Year Follow-up of a Trial of Antenatal Vitamin D for Asthma Reduction	Y	Y		806	asthma	NA
10.1056/NEJMoa1911965	2020	NEJM	Jafar	A Community-Based Intervention for Managing Hypertension in Rural South Asia	Y	Y		2645	hypertension	NA
10.1056/NEJMoa1904351	2020	NEJM	Schlaff	Elagolix for Heavy Menstrual Bleeding in Women with Uterine Fibroids	Y	Y		790	uterine fobroids	SAS
10.1056/NEJMoa1905239	2020	NEJM	Tsimikas	Lipoprotein(a) Reduction in Persons with Cardiovascular Disease	Y	Y		286	CVD	NA
10.1056/NEJMoa1910434	2020	NEJM	Douglas	Teprotumumab for the Treatment of Active Thyroid Eye Disease	Y	Y		83	thyroid eye disease	NA
10.1136/bmj.l6968	2020	BMJ	Kiang, M.	Opioid prescribing patterns among medical providers in the ­United States, 2003-17: retrospective, observational study	N			3900000	pain medicine	NA
10.1136/bmj.l7057	2020	BMJ	Brand, J	Maternal smoking during pregnancy and fractures in offspring: national register based sibling comparison study	N			1680307	Fractures	Stata
10.1136/bmj.l7078	2020	BMJ	Wallach, J	Updating insights into rosiglitazone and cardiovascular risk through shared data: individual patient and summary level ­meta-analyses	Y	Y		21156	cardiovascular	R
10.1136/bmj.m7	2020	BMJ	Adekunle, L	Association between financial links to indoor tanning ­industry and conclusions of published studies on indoor tanning: ­systematic review	N			691	indoor tanning	NA
10.1136/bmj.m34	2020	BMJ	Katagiri, R	Association of soy and fermented soy product intake with total and cause specific mortality: prospective cohort study	N			92915	All-cause mortality	SAS
10.1136/bmj.m40	2020	BMJ	Gotanda, H	Out-of-pocket spending and financial burden among low income adults after Medicaid expansions in the United States: quasi-experimental difference-in-difference study	N			37819	Healthcare cost	Stata
10.1136/bmj.m108	2020	BMJ	Vicedo-Cabrera, A	Short term association between ozone and mortality: global two stage time series study in 406 locations in 20 countries	Y	Y		45165171	Mortality risk after ozone exposure	R
10.1136/bmj.m127	2020	BMJ	Freeman, K	Algorithm based smartphone apps to assess risk of skin cancer in adults: systematic review of diagnostic accuracy studies	N			9	Skin cancer	NA
10.1136/bmj.m131	2020	BMJ	Batty, G	Comparison of risk factor associations in UK Biobank against representative, general population based studies with conventional response rates: prospective cohort study and individual participant meta-analysis	N			589596	cardiovascular disease	Stata
10.1136/bmj.m127	2020	BMJ	Stirland, L	Measuring multimorbidity beyond counting diseases: systematic review of community and population studies and guide to index choice	N			35	Multimorbidity	NA
10.1136/bmj.m237	2020	BMJ	Li, X	Trends and risk factors of mortality and disability adjusted life years for chronic respiratory diseases from 1990 to 2017: ­systematic analysis for the Global Burden of Disease Study 2017	Y	N	Bayes	NA	chronic respiratory disease	Other
10.1136/bmj.m237	2020	BMJ	Huybrechts, K	Maternal and fetal outcomes following exposure to duloxetine in pregnancy: cohort study	N			4100000	pregnancy	SAS
10.1136/bmj.m331	2020	BMJ	Fan, H	Associations between macrolide antibiotics prescribing during pregnancy and adverse child outcomes in the UK: population based cohort study	N			240654	pregnancy	R
10.1136/bmj.m606	2020	BMJ	Xu, X-W	Clinical findings in a group of patients infected with the 2019 novel coronavirus (SARS-Cov-2) outside of Wuhan, China: retrospective case series	N			62	COVID-19	SPSS
10.1056/NEJMoa1901814	2020	NEJM	Francesca Conradie,	Treatment of Highly Drug-Resistant Pulmonary Tuberculosis	N			109	tuberculosis	Stata
10.1056/NEJMoa1902493	2020	NEJM	Michael Kozal	Fostemsavir in Adults with Multidrug-Resistant HIV-1 Infection	N			371	HIV	NA
10.1056/NEJMoa1903297	2020	NEJM	Diane Mackle	Conservative Oxygen Therapy during Mechanical Ventilation in the ICU	N			1000	adults undergoing mechanical ventilation in the ICU	SAS
10.1056/NEJMoa1904398	2020	NEJM	S. Swindells	Long-Acting Cabotegravir and Rilpivirine for Maintenance of HIV-1 Suppression	N			612	HIV	NA
10.1056/NEJMoa1906759	2020	NEJM	Hanne T. Olsen	Nonsedation or Light Sedation in Critically Ill, Mechanically Ventilated Patients	N			710	patients undergoing mechanical ventilation	R
10.1056/NEJMoa1909512	2020	NEJM	C. Orkin	Long-Acting Cabotegravir and Rilpivirine after Oral Induction for HIV-1 Infection	N			566	HIV	NA
10.1056/NEJMoa1910021	2020	NEJM	S. Windecker	Polymer-based or Polymer-free Stents in Patients at High Bleeding Risk	N			1996	percutaneous coronary intervention (PCI)	SAS
10.1056/NEJMoa1910038	2020	NEJM	M. Ahdoot	MRI-Targeted, Systematic, and Combined Biopsy for Prostate Cancer Diagnosis	N			2103	Prostate Cancer	NA
10.1056/NEJMoa1910182	2020	NEJM	M.D. Cappellini	A Phase 3 Trial of Luspatercept in Patients with Transfusion-Dependent β-Thalassemia	N			336	Beta-Thalassemia (Erkankung roter Blutkörperchen)	NA
10.1056/NEJMoa1911614	2020	NEJM	Jennifer E. Layden	Pulmonary Illness Related to E-Cigarette Use in Illinois and Wisconsin — Final Report	N			98	lung-injury of unclear cause possibly related to e-cigarettes use	Stata
10.1056/NEJMoa1912484	2020	NEJM	James Y.W. Lau	Timing of Endoscopy for Acute Upper Gastrointestinal Bleeding	N			516	acute upper gastrointestinal bleeding	NA
10.1056/NEJMoa1912514	2020	NEJM	J.R. Zucker	Consequences of Undervaccination — Measles Outbreak, New York City, 2018–2019	N			649	Measles (Masern)	SAS
10.1056/NEJMoa1912735	2020	NEJM	A.M. Gross	Selumetinib in Children with Inoperable Plexiform Neurofibromas	N			50	Neurofibroma (Nerventumore)	NA
10.1056/NEJMoa1914347	2020	NEJM	M. Wang	KTE-X19 CAR T-Cell Therapy in Relapsed or Refractory Mantle-Cell Lymphoma	N			68	maligne Lymphome	NA
10.1056/NEJMoa1915103	2020	NEJM	Giancarlo Agnelli	Apixaban for the Treatment of Venous Thromboembolism Associated with Cancer	N			1170	Thromboembolism	SAS
10.1056/NEJMoa1915152	2020	NEJM	V.J. Nijenhuis	after Transcatheter Aortic-Valve Implantation Anticoagulation with or without Clopidogrel	N			313	transcatheter aortic-valve implantation (TAVI)	R
10.1056/NEJMoa1915314	2020	NEJM	A.K. Werner	Hospitalizations and Deaths Associated with EVALI	N			2618	e-cigarette, or vaping, product use–associated lung injury (EVALI)	SAS
10.1056/NEJMoa1915784	2020	NEJM	N.C. Momen	Association between Mental Disorders and Subsequent Medical Conditions	N			5900000	Mental Disorder	NA
10.1056/NEJMoa1917537	2020	NEJM	Max Ortiz­Catalan	Self-Contained Neuromusculoskeletal Arm Prostheses	N			4	Arm Prostheses	NA
10.1056/NEJMoa2001191	2020	NEJM	Michelle L. Holshue	First Case of 2019 Novel Coronavirus in the United States	N			1	Corona	NA
10.1056/NEJMoa2002032	2020	NEJM	W. Guan	Clinical Characteristics of Coronavirus Disease 2019 in China	N			1099	Corona	R
10.1056/NEJMoa1912035	2020	NEJM	Tracey G. Simon	Association of Aspirin with Hepatocellular Carcinoma and Liver-Related Mortality	N			50275	chronic hepatitits	SAS
10.1056/NEJMoa1915925	2020	NEJM	S. Bangalore	Management of Coronary Disease in Patients with Advanced Kidney Disease	Y	N	Bayes	777	Coronary + kidney disease	SAS
10.1056/NEJMoa1914433	2020	NEJM	John A. Jernigan	Multidrug-Resistant Bacterial Infections in U.S. Hospitalized Patients, 2012–2017	Y	N	a priori	41600000	Multidrug-resistant (MDR) bacteria	SAS
10.1056/NEJMoa2001316	2020	NEJM	Qun Li	Early Transmission Dynamics in Wuhan, China, of Novel Coronavirus–Infected Pneumonia	Y	N	Bayes	425	Corona	SAS, R
10.1056/NEJMoa1915922	2020	NEJM	D.J. Maron (ISCHEMIA Research Group)	Initial Invasive or Conservative Strategy for Stable Coronary Disease	Y	N	Bayes	5179	Coronary disease + Ischemia	SAS, R
10.1056/NEJMoa1917130	2020	NEJM	D. Milea	Artificial Intelligence to Detect Papilledema from Ocular Fundus Photographs	Y	N	Cross-validation	15846	optic-disk abnormalities	NA
10.1056/NEJMoa1910215	2020	NEJM	A.Y. Guh	Trends in U.S. Burden of Clostridioides difficile Infection and Outcomes	Y	Y	a priori	17000	Clostridioides difficile Infection	NA
10.1056/NEJMoa1916370	2020	NEJM	John A. Spertus (ISCHEMIA Research Group)	Health-Status Outcomes with Invasive or Conservative Care in Coronary Disease	Y	Y	Bayes	4617	Coronary disease	SAS, R
10.1056/NEJMoa1916374	2020	NEJM	John A. Spertus (ISCHEMIA-CKD Research Group)	Health Status after Invasive or Conservative Care in Coronary and Advanced Kidney Disease	Y	Y	Bayes	705	see title -- objective here: angina-related health status	SAS, R
10.1056/NEJMoa1905877	2020	NEJM	Gail D. Deyle	Physical Therapy versus Glucocorticoid Injection for Osteoarthritis of the Knee	Y	Y		156	Osteoarthritis	SPSS
10.1056/NEJMoa1911772	2020	NEJM	Kenneth S. Koblan	A Non–D2-Receptor-Binding Drug for the Treatment of Schizophrenia	Y	Y		245	Schizophrenia	NA
10.1056/NEJMoa1912387	2020	NEJM	Kausik K. Ray	Two Phase 3 Trials of Inclisiran in Patients with Elevated LDL Cholesterol	Y	Y		3178	cardiovascular disease with elevated LDL despite statin therapy	SAS
10.1056/NEJMoa1912658	2020	NEJM	Chris S. Bailey	Surgery versus Conservative Care for Persistent Sciatica Lasting 4 to 12 Months	Y	Y		128	Sciatica	SPSS
10.1056/NEJMoa1913805	2020	NEJM	Frederick J. Raal	Inclisiran for the Treatment of Heterozygous Familial Hypercholesterolemia	Y	Y		482	hypercholesterolemia	SAS
10.1056/NEJMoa1916431	2020	NEJM	Loic Barrot	Liberal or Conservative Oxygen Therapy for Acute Respiratory Distress Syndrome	Y	Y		205	acute respiratory distress syndrome (ARDS)	SAS
10.1136 bmj.m997	2020	BMJ	Yongze Li	Prevalence of diabetes recorded in mainland China using 2018 diagnostic criteria from the American Diabetes Association: national cross sectional study	N			75880	diabetes	SAS
10.1136 bmj.m1007	2020	BMJ	Liv G Kvalvik	Term complications and subsequent risk of preterm birth: registry based study	N			302192	(risk of) preterm birth	Stata
10.1136 bmj.m1184	2020	BMJ	Yu Wang	Prognosis of unrecognised myocardial infarction determined by electrocardiography or cardiac magnetic resonance imaging: systematic review and meta-analysis	Y	Y		253425	myocardial infarction	Stata
10.1136/bmj.m1186	2020	BMJ	Bjoern Pasternak	Use of sodium-glucose co-transporter 2 inhibitors and risk of serious renal events: Scandinavian cohort study	N			59774	serious renal events	NA
10.1136/bmj.m1203	2020	BMJ	Tom G Richardson	Use of genetic variation to separate the effects of early and later life adiposity on disease risk: mendelian randomisation study	Y	Y	Bayes	1153169	life adiposity on disease risk	R
10.1136/bmj.m1309	2020	BMJ	Joseph Shalhoub	Graduated compression stockings as adjuvant to pharmaco-thromboprophylaxis in elective surgical patients (GAPS study): randomised controlled trial	Y	Y		1905	venous thromboembolism	Stata
10.1136/bmj.m1311	2020	BMJ	Luz María Sánchez-Romero	Association between tax on sugar sweetened beverages and soft drink consumption in adults in Mexico: open cohort longitudinal analysis of Health Workers Cohort Study	Y	Y		1770	no disease but categorized soft-drink conumer (non., low, medium, high)	Stata
10.1136/bmj.m1361	2020	BMJ	Elpida Vounzoulaki	Progression to type 2 diabetes in women with a known history of gestational diabetes: systematic review and meta-analysis	Y	Y		1332373	type-2 diabetes	SAS
10.1136/bmj.m1494	2020	BMJ	Yanmin Zhu	Oral fluconazole use in the first trimester and risk of congenital malformations: population based cohort study	N			1969954	congenital malformations	SAS
10.1136/bmj.m1501	2020	BMJ	Stephen Gerry	Early warning scores for detecting deterioration in adult hospital patients: systematic review and critical appraisal of methodology	N			NA	Review of methods for early warning scores for detecting deterioration	Other
10.1136/bmj.m1505	2020	BMJ	Ray Moynihan	Financial ties between leaders of influential US professional medical associations and industry: cross sectional study	N			328	no disease -- influence study	NA
10.1136/bmj.m1570	2020	BMJ	Gurdeep S Mannu	Invasive breast cancer and breast cancer mortality after ductal carcinoma in situ in women attending for breast screening in England, 1988-2014: population based observational cohort study	N			13606	breast cancer	Stata, R
10.1136/bmj.m1590	2020	BMJ	Rosa Parisi	National, regional, and worldwide epidemiology of psoriasis: systematic analysis and modelling study	Y	Y	Bayes	NA	psoriasis	R
10.1136/bmj.m1642	2020	BMJ	Steve Kisely	Occurrence, prevention, and management of the psychological effects of emerging virus outbreaks on healthcare workers: rapid review and meta-analysis	Y	Y		NA	psychological effects of emerging virus outbreaks	NA
10.1136/bmj.m1835	2020	BMJ	Marco Piccininni	Use of all cause mortality to quantify the consequences of covid-19 in Nembro, Lombardy: descriptive study	N			11505	Covid-19	NA
10.1136/bmj.m1844	2020	BMJ	Matthieu Mahévas	Clinical efficacy of hydroxychloroquine in patients with covid-19 pneumonia who require oxygen: observational comparative study using routine care data	N			181	Covid-19 pneumonia	R
10.1136/bmj.m1849	2020	BMJ	Wei Tang	Hydroxychloroquine in patients with mainly mild to moderate coronavirus disease 2019: open label, randomised controlled trial	N			150	Covid-19	SAS
10.1136/bmj.m1923	2020	BMJ	Joseph A Lewnard	Incidence, clinical outcomes, and transmission dynamics of severe coronavirus disease 2019 in California and Washington: prospective cohort study	Y	N	a priori	1840	Covid-19	R
10.1136/bmj.m1936	2020	BMJ	Andrew Dagens	Scope, quality, and inclusivity of clinical guidelines produced early in the covid-19 pandemic: rapid review	N			NA	Covid-19	NA
10.1136/bmj.m1966	2020	BMJ	Christopher M Petrilli	Factors associated with hospital admission and critical illness among 5279 people with coronavirus disease 2019 in New York City: prospective cohort study	N			5279	Covid-19	R
10.1136/bmj.m1985	2020	BMJ	Annemarie B Docherty	Features of 20 133 UK patients in hospital with covid-19 using the ISARIC WHO Clinical Characterisation Protocol: prospective observational cohort study	Y	Y		20133	Covid-19	R
10.1136/bmj.m1996	2020	BMJ	Michael G Argenziano	Characterization and clinical course of 1000 patients with coronavirus disease 2019 in New York: retrospective case series	N			1000	Covid-19	R
10.1056/NEJMoa1604037	2020	NEJM	Pacheco	Zika Virus Disease in Colombia — Preliminary Report	N			65726	Zika virus disease (ZVD)	SAS
10.1056/NEJMoa1911023	2020	NEJM	Ospina	Zika Virus Disease and Pregnancy Outcomes in Colombia	N			18117	Zika virus disease (ZVD)	SAS
10.1056/NEJMoa1914617	2020	NEJM	Lookstein	Drug-Coated Balloons for Dysfunctional Dialysis Arteriovenous Fistulas	N			330	Vascular disease	SAS
10.1056/NEJMoa1915932	2020	NEJM	Knops	Subcutaneous or Transvenous Defibrillator Therapy	N			849	Implantable cardioverter–defibrillator (ICD)	R
10.1056/NEJMoa1916525	2020	NEJM	Black	Atypical Femur Fracture Risk versus Fragility Fracture Prevention with Bisphosphonates	N			196129	Hip and osteoporotic fractures	NA
10.1056/NEJMoa1917246	2020	NEJM	Hauser	Ofatumumab versus Teriflunomide in Multiple Sclerosis	N			1882	Relapsing multiple sclerosis	SAS
10.1056/NEJMoa2003697	2020	NEJM	Yoshino	Effects of Diet versus Gastric Bypass on Metabolic Function in Diabetes	N			22	Diabetes	SPSS
10.1056/NEJMoa2004215	2020	NEJM	Raal	Evinacumab for Homozygous Familial Hypercholesterolemia	N			65	Homozygous Familial Hypercholesterolemia	SAS
10.1056/NEJMoa2005651	2020	NEJM	Wirth	Efficacy of Selpercatinib in RET-Altered Thyroid Cancers	N			162	Thyroid Cancers	SAS
10.1056/NEJMoa2005653	2020	NEJM	Drilon	Efficacy of Selpercatinib in RET Fusion–Positive Non–Small-Cell Lung Cancer	N			144	Non–Small-Cell Lung Cancer	SAS
10.1056/NEJMoa2012971	2020	NEJM	DiNardo	Azacitidine and Venetoclax in Previously Untreated Acute Myeloid Leukemia	N			431	Acute Myeloid Leukemia	SAS
10.1056/NEJMoa2016638	2020	NEJM	Boulware	A Randomized Trial of Hydroxychloroquine as Postexposure Prophylaxis for Covid-19	N			821	COVID-19	SAS
10.1056/NEJMoa1908380	2020	NEJM	Madhi	Respiratory Syncytial Virus Vaccination during Pregnancy and Effects in Infants	N			4636	Respiratory Syncytial Virus Vaccination	SAS
10.1056/NEJMoa1912400	2020	NEJM	Ginsburg	Amoxicillin for 3 or 5 Days for Chest-Indrawing Pneumonia in Malawian Children	N			3000	pneumonia	Other
10.1056/NEJMoa1915075	2020	NEJM	Cnattingius	Apgar Score and Risk of Neonatal Death among Preterm Infants	N			113300	Neonatal death	SAS
10.1056/NEJMoa1915176	2020	NEJM	Ganmaa	Vitamin D Supplements for Prevention of Tuberculosis Infection and Disease	N			8851	Tuberculosis	NA
10.1056/NEJMoa1915341	2020	NEJM	Ikematsu	Baloxavir Marboxil for Prophylaxis against Influenza in Household Contacts	N			752	Influenza	SAS
10.1056/NEJMoa1916004	2020	NEJM	Chen	Duodenal Microbiota in Stunted Undernourished Children with Enteropathy	Y	N	Bayes	110	Undernourished Children	NA
10.1056/NEJMoa1916870	2020	NEJM	Johnston	Ticagrelor and Aspirin or Aspirin Alone in Acute Ischemic Stroke or TIA	N			11016	Stroke	Other
10.1056/NEJMoa1917006	2020	NEJM	Kabashima	Trial of Nemolizumab and Topical Agents for Atopic Dermatitis with Pruritus	N			143	Atopic dermatitis	SAS
10.1056/NEJMoa2000073	2020	NEJM	Lebwohl	Trial of Roflumilast Cream for Chronic Plaque Psoriasis	N			331	Psoriasis	SAS
10.1056/NEJMoa2000741	2020	NEJM	STARRT-AKI	Timing of Initiation of Renal-Replacement Therapy in Acute Kidney Injury	N			3019	Acute Kidney Injury	Stata, R
10.1056/NEJMoa2005056	2020	NEJM	Mueller	SOD1 Suppression with Adeno-Associated Virus and MicroRNA in Familial ALS	N			2	amyotrophic lateral sclerosis (ALS)	NA
10.1056/NEJMoa2015432	2020	NEJM	Ackermann	Pulmonary Vascular Endothelialitis, Thrombosis, and Angiogenesis in Covid-19	N			24	COVID-19	Other
10.1056/NEJMoa2021680	2020	NEJM	Feldstein	Multisystem Inflammatory Syndrome in U.S. Children and Adolescents	N			186	multisystem inflammatory syndrome in children (MIS-C); COVID-19	R
10.1056/NEJMoa2021756	2020	NEJM	Dufort	Multisystem Inflammatory Syndrome in Children in New York State	N			99	multisystem inflammatory syndrome in children (MIS-C); COVID-19	SAS
10.1056/NEJMoa1916623	2020	NEJM	Howlader	The Effect of Advances in Lung-Cancer Treatment on Population Mortality	N			15866	Lung cancer	Other
10.1056/NEJMoa2002183	2020	NEJM	Bhasin	A Randomized Trial of a Multifactorial Strategy to Prevent Serious Fall Injuries	N			5451	Injuries from falls	SAS, R
10.1056/NEJMoa2004114	2020	NEJM	Orange	RNA Identification of PRIME Cells Predicting Rheumatoid Arthritis Flares	Y	N	smoothing	4	Rheumatoid Arthritis	NA
10.1056/NEJMoa1917197	2020	NEJM	Webb	Compression Therapy to Prevent Recurrent Cellulitis of the Leg	Y	Y		84	Cellulitis	R
10.1056/NEJMoa2004736	2020	NEJM	Breton	A Randomized Trial of Closed-Loop Control in Children with Type 1 Diabetes	Y	Y		101	Children with Type 1 Diabetes	SAS
10.1056/NEJMoa1911998	2020	NEJM	Jehan	Randomized Trial of Amoxicillin for Pneumonia in Pakistan	Y	Y		4002	pneumonia	Stata
10.1056/NEJMoa1913556	2020	NEJM	Griffin	Single-Dose Nirsevimab for Prevention of RSV in Preterm Infants	Y	Y		1453	Respiratory syncytial virus (RSV)	SAS
10.1056/NEJMoa1914735	2020	NEJM	Manyonda	Uterine-Artery Embolization or Myomectomy for Uterine Fibroids	Y	Y		254	Uterine fibroids	SAS
10.1056/NEJMoa1916046	2020	NEJM	Rabe	Triple Inhaled Therapy at Two Glucocorticoid Doses in Moderate-to-Very-Severe COPD	Y	Y		8509	COPD	SAS
10.1056/NEJMoa2000226	2020	NEJM	Low	Phase 1 Trial of a Therapeutic Anti–Yellow Fever Virus Human Antibody	Y	Y		27	Yellow fever	SAS
10.1056/NEJMoa2003715	2020	NEJM	Miller	Phase 1–2 Trial of Antisense Oligonucleotide Tofersen for SOD1 ALS	Y	Y		50	amyotrophic lateral sclerosis (ALS)	SAS
10.1136/bmj.m1714	2020	BMJ	Devji	Evaluating the credibility of anchor based estimates of minimal important differences for patient reported outcomes: instrument development and reliability study	N			135	across various diseases	NA
10.1136/bmj.m1731	2020	BMJ	Ivers	Interventions supporting long term adherence and decreasing cardiovascular events after myocardial infarction (ISLAND): pragmatic randomised controlled trial	N			2632	myocardial infarction	SAS
10.1136/bmj.m1780	2020	BMJ	Rolnick	Spending and quality after three years of Medicare’s bundled payments for medical conditions: quasi-experimental difference-in-differences study	N			380737	acute myocardial infarction, congestive heart failure, chronic obstructive pulmonary disease (COPD), or pneumonia	SAS
10.1136/bmj.m1822	2020	BMJ	Rieckert	Use of an electronic decision support tool to reduce polypharmacy in elderly people with chronic diseases: cluster randomised controlled trial	Y	Y		3904	adults aged 75 years and older using eight or more drugs on a regular basis	Stata, SPSS
10.1136/bmj.m2081	2020	BMJ	Rice	Academic criteria for promotion and tenure in biomedical sciences faculties: cross sectional analysis of international sample of universities	N			170	Not applicable	SPSS
10.1136/bmj.m2094	2020	BMJ	Toubiana	Kawasaki-like multisystem inflammatory syndrome in children during the covid-19 pandemic in Paris, France: prospective observational study	N			21	Kawasaki-like multisystem inflammatory syndrome in children	SPSS
10.1136/bmj.m2107	2020	BMJ	Knight	Characteristics and outcomes of pregnant women admitted to hospital with confirmed SARS-CoV-2 infection in UK: national population based cohort study	N			427	pregnant women admitted to hospital with confirmed SARS-CoV-2 infection	Stata
10.1136/bmj.m2195	2020	BMJ	Liu	Use of personal protective equipment against coronavirus disease 2019 by healthcare professionals in Wuhan, China: cross sectional study	N			420	COVID-19	Other
10.1136/bmj.m2031	2020	BMJ	Zhao	Recommended physical activity and all cause and cause specific mortality in US adults: prospective cohort study	N			479856	general population; adults aged 18 years or older	SAS
10.1136/bmj.m2194	2020	BMJ	Zheng	Association of plasma biomarkers of fruit and vegetable intake with incident type 2 diabetes: EPIC-InterAct case-cohort study in eight European countries	Y	Y		23416	Type 2 diabetes	Stata
10.1136/bmj.m2206	2020	BMJ	Hu	Intake of whole grain foods and risk of type 2 diabetes: results from three prospective cohort studies	N			18629	Type 2 diabetes	SAS
10.1136/bmj.m2257	2020	BMJ	Quinn	Association between palliative care and healthcare outcomes among adults with terminal non-cancer illness: population based matched cohort study	N			113540	Palliative care	SAS
10.1136/bmj.m2288	2020	BMJ	Janke	Comparative effectiveness of biological medicines in rheumatoid arthritis: systematic review and network meta-analysis including aggregate results from reanalysed individual patient data	Y	Y		38	rheumatoid arthritis	R
10.1136/bmj.m2297	2020	BMJ	Cai	Association between prediabetes and risk of all cause mortality and cardiovascular disease: updated meta-analysis	Y	Y		10069955	Prediabetes	Other
10.1136/bmj.m2322	2020	BMJ	Springmann	The healthiness and sustainability of national and global food based dietary guidelines: modelling study	N			99	General population	NA
10.1136/bmj.m2397	2020	BMJ	Roberts	Effects of food supplementation on cognitive function, cerebral blood flow, and nutritional status in young children at risk of undernutrition: randomized controlled trial	Y	Y		1059	young children at risk of undernutrition	SAS
10.1136/bmj.m2412	2020	BMJ	Naghshi	Dietary intake of total, animal, and plant proteins and risk of all cause, cardiovascular, and cancer mortality: systematic review and dose-response meta-analysis of prospective cohort studies	Y	Y		715128	general population; adults aged 18 years or older	Stata
10.1136/bmj.m2436	2020	BMJ	Raifman	State handgun purchase age minimums in the US and adolescent suicide rates: regression discontinuity and difference-in-differences analyses	N			554461961	adolescent suicide	Stata
10.1136/bmj.m2457	2020	BMJ	Olavarria	Robotic versus laparoscopic ventral hernia repair: multicenter, blinded randomized controlled trial	N			124	ventral hernia repair (surgical)	R
10.1136/bmj.m2516	2020	BMJ	Lisboa Bastos	Diagnostic accuracy of serological tests for covid-19: systematic review and meta-analysis	Y	Y		29842	COVID-19	R
10.1136/bmj.m2743	2020	BMJ	Islam	Physical distancing interventions and incidence of coronavirus disease 2019: natural experiment in 149 countries	Y	Y		149	COVIID-19	Stata
